# Supplementary material for: Holy Basil (Ocimum sanctum L.) Flower and Fenofibrate Improve Lipid Profiles in Rats with Metabolic Dysfunction Associated Steatotic Liver Disease (MASLD): The Role of Choline Metabolism
Source: Plants (Basel). 2024 Dec 24;14(1):13. doi: 10.3390/plants14010013 (PMC11722946; doi:10.3390/plants14010013)
Supplement: Supplementary file 1 [file plants-14-00013-s001.zip]

Archive with 1 entries (1 files):
- plants-3315767-supplementary.pdf
